# Supplementary material for: Artificial Intelligence in Orthopaedics: Clinical Performance, Limitations, and Translational Readiness—A Review
Source: J Clin Med. 2026 Feb 25;15(5):1751. doi: 10.3390/jcm15051751 (PMC12985454; doi:10.3390/jcm15051751)
Supplement: Supplementary file 1 [file jcm-15-01751-s001.zip]

Archive with 2 entries (2 files):
- jcm-4166651-Supplementary Table S1.pdf
- jcm-4166651-Supplementary Table S2.pdf
